# Supplementary material for: Investigation of the current situation regarding diagnosis and treatment of Alport syndrome in Asian countries: results of survey of the Asian Paediatric Nephrology association (AsPNA) tubular and inherited working group
Source: Clin Exp Nephrol. 2023 Jun 8;27(9):776–80. doi: 10.1007/s10157-023-02358-6 (PMC10432360; doi:10.1007/s10157-023-02358-6)
Supplement: Supplementary file 1 — Supplementary file1 (XLSX 36 KB) [file 10157_2023_2358_MOESM1_ESM.xlsx]

## Sheet: Form Responses 1
Timestamp	Email Address	1. Name	2. Country	3. Institution (Check all that apply)	4. Name of Hospital	5. Your age category?	6. How many Alport syndrome PATIENTS and FAMILIES are you following in your department?	7. Please specify the number of x-linked MALE Alport syndrome patients in your care	8. Please specify the number of x-linked FEMALE Alport syndrome patients in your care	9. Please specify the number of autosomal dominant Alport syndrome patients in your care	10. Please specify the number of autosomal recessive Alport syndrome patients in your care	11. Please specify the number of Alport syndrome patients with UNKNOWN inheritance pattern in your care.	12. What was the diagnostic criteria for these patients/families?(Can have multiple answers)	13. For diagnosis using pathology, indicate specific tests done (Check all that apply) [Kidney biopsy]	13. For diagnosis using pathology, indicate specific tests done (Check all that apply) [Skin biopsy]	14. Does your institute have access to gene test? If NO, proceed to Section 2.	15. Is it an in-house gene test system?	16. If it's not an in-house gene testing, where do you send your specimen?	17. How many percent of your patients are diagnosed using gene test?	18. Do you conduct gene test prior to kidney biopsy when patients are having hematuria and proteinuria, and familial history of CKD?	19. Billing or payment for gene test [Free of charge]	19. Billing or payment for gene test [Health Insurance]	19. Billing or payment for gene test [Charged to patients (out-of-pocket)]	20. If charged to patients? How much does it cost? (in USD)	21. When Alport syndrome patients show both proteinuria and hematuria, do you routinely start the treatment by ACE inhibitors (ACEI) or angiotensin receptor blockers (ARB)?	22. Do you routinely treat Alport syndrome patients with medicines other than ACEI/ARB?	23. If “Yes”, please describe what kind of medicines do you use.:	1. Do you have familial cases with CKD accompanied by hematuria and suspected with Alport syndrome, but because you do not have an access to gene test, you can’t make the definitive diagnosis of Alport syndrome	2. How many patients/families do you have?	3. Do you have an access to kidney biopsy (including center or core hospitals you can refer your patients to)?	4. For kidney biopsy [Type 4 collagen α5 chain staining]	4. For kidney biopsy [Electron microscopy]	4. For kidney biopsy [Free of charge]	4. For kidney biopsy [Full coverage by health insurance]	4. For kidney biopsy [Partial coverage by health insurance]	4. For kidney biopsy [Out-of-pocket (Patients pay for the test)]	5. If out-of-pocket, how much does the kidney biopsy cost? (in USD)	6. If partial coverage by health insurance, how much does the patient have to pay? (in USD)	7. When Alport syndrome patients show both proteinuria and hematuria, do you routinely start the treatment by ACE inhibitors (ACEI) or angiotensin receptor blockers (ARB)?	8. Do you start treatment by ACEI/ARB when you see cases with hematuria and proteinuria, and familial history of ESKD, but you do not have an access to gene test and/or kidney biopsy.	9. Do you routinely treat Alport syndrome patients with medicines other than ACEI/ARB?	10. If “Yes”, please describe what kind of medicines do you use.
2022-01-14 15:36:06			Bangladesh	Academic, Research, Government-funded			15	0	0	0	0	15	Gene test, Pathology (Kidney biopsy)	Light microscopy		No		Foreign country		No			Yes		Yes. To almost all cases.	Yes	Cyclosporine	Yes	10	Yes	No	No	Yes	No	No	No			Yes. To almost all cases.	Yes	No
2022-01-14 22:37:13			Bangladesh	Academic			2	2	0	0	0	0	Pathology (Kidney biopsy), Clinical features and family history	Light microscopy		No	No	Foreign country		No			Yes	500 - 800 USD	Yes. To almost all cases.	No		Yes	01	Yes	No	No	No	No	No	Yes	300 USD	As per coverage policy	Yes. To almost all cases.	Yes	No
2022-02-18 22:05:23			Bangladesh	Academic			2	2	0	0	0	0	Gene test, Pathology (Kidney biopsy)	Light microscopy, type 4 collagen α5 chain staining		No	No	Foreign country	1	Yes			Yes	~350	Yes. To almost all cases.	No		No		Yes	Yes	No	No	No		Yes	45		Yes. To almost all cases.	Yes	No
2022/4/1 13:46:18			China	Academic┋Research┋Government-funded			500	400	100	0	60	30	Gene test┋Pathology (Kidney biopsy)┋Pathology (Skin biopsy)┋Clinical features and family history	Electron microscopy┋type 4 collagen α5 chain staining	type 4 collagen α5 chain staining	Yes	Yes		90	Yes	Yes	No	Yes	500	Yes. To almost all cases.	No
2022/4/6 21:08:47			China	Academic┋Government-funded			10	7	5	1	2	0	Gene test┋Pathology (Kidney biopsy)┋Clinical features and family history	Light microscopy┋Electron microscopy┋type 4 collagen α5 chain staining	Light microscopy	Yes	Yes		80%	Yes	No	No	Yes	600	Yes. To almost all cases.	No
2022/4/6 21:20:39			China	Government-funded			5	1	4	0	0	1	Gene test┋Pathology (Kidney biopsy)┋Clinical features and family history	Light microscopy┋Electron microscopy┋type 4 collagen α5 chain staining	type 4 collagen α5 chain staining	Yes	No	Different center but in your own country	5	Yes	No	No	Yes	600ξ	No	No
2022/4/6 21:22:30			China	Academic┋Research┋Government-funded			40	22	18	2	38	0	Gene test┋Pathology (Kidney biopsy)┋Pathology (Skin biopsy)┋Clinical features and family history	Electron microscopy┋type 4 collagen α5 chain staining	type 4 collagen α5 chain staining	Yes	Yes		80	Yes	No	No	Yes	600	Yes. To almost all cases.	No
2022/4/6 22:02:32			China	Academic			326	180	120	10	16	3	Gene test┋Pathology (Kidney biopsy)┋Pathology (Skin biopsy)┋Clinical features and family history	Electron microscopy┋type 4 collagen α5 chain staining	type 4 collagen α5 chain staining	Yes	No	Different center but in your own country	80%	Yes	Yes	Yes	Yes	Average ξ 300	Yes. To almost all cases.	Yes	Some medicines like CNIs or SGLT2 antagonist	No	0	Yes	Yes	Yes	No	No	Yes	No	Around ξ 400 for all pathological examinations	From ξ20 to 200 depends on different insurance	Yes. To almost all cases.	Yes	Yes	Same as above
2022/4/6 22:12:40			China	Government-funded			40	5	3	10	15	7	Gene test┋Pathology (Kidney biopsy)	Electron microscopy	type 4 collagen α5 chain staining	Yes	Yes		90%	Yes	No	No	Yes	family cost 700ξ	Yes. To almost all cases.	No
2022/4/6 23:02:39			China	Academic┋Research┋Government-funded			111	55	23	11	10	12	Gene test┋Pathology (Kidney biopsy)┋Pathology (Skin biopsy)┋Clinical features and family history	Light microscopy┋Electron microscopy┋type 4 collagen α5 chain staining	type 4 collagen α5 chain staining	Yes	Yes		90%	Yes	No	No	Yes	900	Yes. To almost all cases.	Yes	Chinese medicine	No	none	Yes	Yes	Yes	No	No	Yes	Yes	700	150	Yes. To almost all cases.	Yes	Yes	Chinese medicine
2022/4/6 23:25:05			China	Academic			50	30	5	10	5	5	Gene test┋Pathology (Kidney biopsy)	Light microscopy┋Electron microscopy┋type 4 collagen α5 chain staining	Light microscopy┋Electron microscopy┋type 4 collagen α5 chain staining	Yes	No	Different center but in your own country	100%	Yes	No	No	Yes	700	Yes. To almost all cases.	Yes	SGLT2i	No	No	Yes	Yes	Yes	No	No	No	No	No	No	Yes. To almost all cases.	Yes	No
2022/4/7 7:42:46			China	Academic┋Research┋Government-funded			31	10	13	0	6	2	Gene test┋Pathology (Kidney biopsy)┋Clinical features and family history	Light microscopy┋Electron microscopy┋type 4 collagen α5 chain staining	Light microscopy┋Electron microscopy┋type 4 collagen α5 chain staining	Yes	No	Different center but in your own country	29	No	Yes	Yes	Yes	400美元	Yes. To almost all cases.	No
2022/4/7 8:33:51			China	Academic┋Research┋Government-funded			4	0	3	0	2	1	Gene test┋Pathology (Kidney biopsy)┋Clinical features and family history	Light microscopy┋Electron microscopy	type 4 collagen α5 chain staining	No												No	4	Yes	No	Yes	Yes	Yes	Yes	No	350	0	Yes. To almost all cases.	No	No
2022/4/7 8:50:56			China	Academic┋Research┋Government-funded			130	79	30	2	10	9	Gene test┋Pathology (Kidney biopsy)┋Pathology (Skin biopsy)┋Clinical features and family history	Light microscopy┋Electron microscopy┋type 4 collagen α5 chain staining	Light microscopy┋Electron microscopy┋type 4 collagen α5 chain staining	Yes	No	Different center but in your own country	30%	Yes	No	No	Yes	300-500	Yes. To almost all cases.	No
2022/4/7 9:24:18			China	Academic┋Research┋Government-funded			50	30	10	5	5	2	Gene test┋Pathology (Kidney biopsy)┋Clinical features and family history	Light microscopy┋Electron microscopy	Light microscopy┋Electron microscopy	Yes	No	Different center but in your own country	80 percent	Yes	No	No	Yes	450~850	Yes. To almost all cases.	No
2022/4/7 10:15:09			China	Government-funded┋Non-academic┋Non-research			0	0	0	0	0	0	Gene test┋Pathology (Kidney biopsy)┋Clinical features and family history	Light microscopy┋Electron microscopy┋type 4 collagen α5 chain staining	Light microscopy┋type 4 collagen α5 chain staining	Yes	No	Different center but in your own country	none	No	No	No	Yes	600-800	Yes. To almost all cases.	No
2022/4/7 11:10:34			China	Academic┋Government-funded			16	6	5	2	0	2	Gene test┋Pathology (Kidney biopsy)┋Pathology (Skin biopsy)┋Clinical features and family history	Light microscopy┋Electron microscopy┋type 4 collagen α5 chain staining	type 4 collagen α5 chain staining	Yes	No	Different center but in your own country	93.75%(15/16)	No	No	No	Yes	1320	Yes. To almost all cases.	No
2022/4/7 13:31:49			China	Academic┋Research┋Government-funded			17	9	4	0	4	0	Gene test┋Pathology (Kidney biopsy)	Light microscopy┋Electron microscopy┋type 4 collagen α5 chain staining	type 4 collagen α5 chain staining	Yes	No	Different center but in your own country	17	Yes	No	No	Yes	800	Yes. To almost all cases.	No
2022/4/7 14:54:10			China	Academic┋Research┋Government-funded			40	29	11	9	1	4	Gene test┋Pathology (Kidney biopsy)┋Clinical features and family history	Light microscopy┋Electron microscopy┋type 4 collagen α5 chain staining	type 4 collagen α5 chain staining	Yes	Yes		100	Yes	No	No	Yes	1000	Yes. To almost all cases.	No
2022/4/7 16:12:59			China	Academic┋Research┋Government-funded			6	0	1	0	1	4	Gene test┋Pathology (Kidney biopsy)┋Clinical features and family history	Light microscopy┋Electron microscopy┋type 4 collagen α5 chain staining	Light microscopy┋Electron microscopy┋type 4 collagen α5 chain staining	Yes	No	Different center but in your own country	33	No	No	No	Yes	700	Yes. To almost all cases.	Yes	aldosterone receptor antagonist	No	4	Yes	Yes	Yes	No	No	No	Yes	200	200	Yes. To almost all cases.	Yes	Yes	aldosterone receptor antagonist
2022/4/7 19:02:13			China	Academic┋Research┋Government-funded			50	25	10	7	8	0	Gene test┋Pathology (Kidney biopsy)┋Clinical features and family history	Electron microscopy┋type 4 collagen α5 chain staining	type 4 collagen α5 chain staining	Yes	No	Different center but in your own country	80%	Yes	Yes	No	Yes	60	Yes. To almost all cases.	No
2022/4/7 21:49:19			China	Academic┋Research┋Government-funded			51	21	8	15	3	4	Gene test┋Pathology (Kidney biopsy)┋Pathology (Skin biopsy)┋Clinical features and family history	Light microscopy┋Electron microscopy┋type 4 collagen α5 chain staining	type 4 collagen α5 chain staining	Yes	No	Different center but in your own country	More than 95 percent	Yes	No	No	Yes	999 USD	Yes. To almost all cases.	No
2022/4/7 22:29:01			China	Academic┋Research			68	10	21	16	12	10	Gene test┋Pathology (Kidney biopsy)┋Pathology (Skin biopsy)┋Clinical features and family history	Light microscopy┋Electron microscopy┋type 4 collagen α5 chain staining	Light microscopy┋type 4 collagen α5 chain staining	Yes	No	Different center but in your own country	38%	Yes	Yes	Yes	Yes	100+	Yes. To almost all cases.	Yes	Traditional Chinese Medicine	No	0	Yes	Yes	Yes	No	No	Yes	Yes	1000	500	No	Yes	No
2022/4/7 23:08:36			China	Academic┋Research┋Government-funded			3	2	0	1	0	0	Gene test┋Pathology (Kidney biopsy)	Light microscopy┋Electron microscopy┋type 4 collagen α5 chain staining	Light microscopy┋Electron microscopy┋type 4 collagen α5 chain staining	Yes	No	Different center but in your own country	100%	No	Yes	Yes	Yes	80ξ	Yes. To almost all cases.	No
2022/4/8 14:53:22			China	Academic┋Private			58	21	34	2	1	0	Gene test┋Pathology (Kidney biopsy)┋Pathology (Skin biopsy)┋Clinical features and family history	Light microscopy┋Electron microscopy┋type 4 collagen α5 chain staining	Light microscopy┋Electron microscopy┋type 4 collagen α5 chain staining	Yes	No	Different center but in your own country	47	Yes	Yes	No	Yes	about 1000	Yes. To almost all cases.	No
2022/4/8 15:52:30			China	Government-funded			85	34	14	5	3	29	Gene test┋Pathology (Kidney biopsy)┋Clinical features and family history	Light microscopy┋Electron microscopy┋type 4 collagen α5 chain staining	Light microscopy┋Electron microscopy┋type 4 collagen α5 chain staining	Yes	No	Different center but in your own country	65.8%（56）	No	Yes	Yes	Yes	1000	Yes. To almost all cases.	Yes	traditional Chinese medicine	Yes	13	Yes	Yes	Yes	No	No	Yes	Yes	about 550	about 165	Other:	Yes	Yes	traditional chinese medicine
2022/4/8 20:08:16			China	Government-funded			30	16	12	1	1	0	Gene test┋Pathology (Kidney biopsy)┋Clinical features and family history	Electron microscopy┋type 4 collagen α5 chain staining	type 4 collagen α5 chain staining	Yes	No	Different center but in your own country	100%	Yes	No	No	Yes	770-1070	Yes. To almost all cases.	No
2022/4/8 21:34:27			China	Government-funded			30	18	6	2	4	0	Gene test┋Pathology (Kidney biopsy)┋Clinical features and family history	Light microscopy┋Electron microscopy┋type 4 collagen α5 chain staining	type 4 collagen α5 chain staining	Yes	Yes		60%	No	No	No	Yes	About 1000 USA dollar	Yes. To almost all cases.	No
2022/4/8 21:38:31			China	Academic┋Research┋Government-funded			15	2	3	0	8	2	Gene test┋Pathology (Kidney biopsy)┋Clinical features and family history	Light microscopy┋Electron microscopy	type 4 collagen α5 chain staining	No												No	15	Yes	No	Yes	No	Yes	No	Yes	150 USD	0	Yes. To almost all cases.	Yes	Yes	dipyridamole
2022/4/9 15:25:36			China	Government-funded			29	8	1	0	1	19	Gene test┋Pathology (Kidney biopsy)┋Clinical features and family history	Light microscopy┋Electron microscopy┋type 4 collagen α5 chain staining	type 4 collagen α5 chain staining	Yes	Yes		9	No	No	No	Yes	750	Yes. To almost all cases.	No
2022/4/9 17:45:59			China	Academic┋Government-funded			10	6	0	0	0	4	Gene test┋Pathology (Kidney biopsy)┋Clinical features and family history	Light microscopy┋Electron microscopy┋type 4 collagen α5 chain staining	Light microscopy┋type 4 collagen α5 chain staining	Yes	No	Different center but in your own country	4	Yes	Yes	No	Yes	800-1000	Yes. To almost all cases.	Yes	CsA for some patients	Yes	6	Yes	Yes	Yes	No	Yes	Yes	No	50	unknown	Yes. To almost all cases.	Yes	Yes	CsA for some patients.
2022/4/9 20:43:52			China	Academic┋Research┋Government-funded			8	0	0	0	0	8	Pathology (Kidney biopsy)┋Clinical features and family history	Light microscopy┋Electron microscopy┋type 4 collagen α5 chain staining	Light microscopy┋Electron microscopy┋type 4 collagen α5 chain staining	No												Yes	8 patients	Yes	Yes	Yes	No	No	Yes	Yes	about 1500 China yuan	about 1300China yuan	Yes. To almost all cases.	Yes	Yes	furosemide，cyclosporin a
2022/4/9 22:14:58			China	Government-funded			16	1	1	0	2	12	Gene test┋Pathology (Kidney biopsy)┋Pathology (Skin biopsy)┋Clinical features and family history	Light microscopy┋Electron microscopy┋type 4 collagen α5 chain staining	Light microscopy	Yes	Yes		18.75%	Yes	No	No	Yes	1099USD(tio),785(proband)	Yes. To almost all cases.	No
2022/4/10 16:32:02			China	Academic┋Research┋Government-funded			39	24	9	6	0	0	Gene test┋Pathology (Kidney biopsy)┋Clinical features and family history	Light microscopy┋Electron microscopy	Light microscopy	No												Yes	30	Yes	No	Yes	No	No	No	Yes	300	150	Yes. To almost all cases.	Yes	Yes	TAC
2022/4/10 17:42:45			China	Academic┋Research┋Government-funded			6	4	1	0	0	1	Gene test┋Pathology (Kidney biopsy)	Light microscopy┋Electron microscopy┋type 4 collagen α5 chain staining	type 4 collagen α5 chain staining	No												Yes	1	Yes	Yes	Yes	No	No	Yes	Yes	1100	440	Yes. To almost all cases.	Yes	No
2022/4/10 18:40:44			China	Academic┋Research┋Government-funded			35	22	12	1	0	0	Gene test┋Pathology (Kidney biopsy)┋Clinical features and family history	Light microscopy┋Electron microscopy┋type 4 collagen α5 chain staining	type 4 collagen α5 chain staining	Yes	Yes		100%	Yes	No	No	Yes	70	Yes. To almost all cases.	No
2022/4/10 23:13:11			China	Academic			10	3	2	1	4	0	Gene test┋Pathology (Kidney biopsy)┋Clinical features and family history	Light microscopy┋Electron microscopy┋type 4 collagen α5 chain staining	type 4 collagen α5 chain staining	No												Yes	1	Yes	Yes	Yes	No	No	Yes	No	300	40	Yes. To almost all cases.	Yes	No
2022/4/11 12:09:54			china	Government-funded			58	30	10	11	7	0	Gene test┋Pathology (Kidney biopsy)┋Clinical features and family history	Light microscopy┋Electron microscopy	type 4 collagen α5 chain staining	Yes	No	Different center but in your own country	100%	No	No	No	Yes	627	Yes. To almost all cases.	Yes	traditional chinese medicine	Yes	unclear	Yes	No	Yes┋No	No	No	Yes	Yes	878	about 400	Yes. To almost all cases.	Yes	Yes	traditional chinese medicine
2022/4/12 8:53:02			China	Academic┋Research┋Government-funded			124	68	25	14	11	6	Gene test┋Pathology (Kidney biopsy)┋Pathology (Skin biopsy)┋Clinical features and family history	Light microscopy┋Electron microscopy┋type 4 collagen α5 chain staining	Light microscopy┋Electron microscopy┋type 4 collagen α5 chain staining	Yes	Yes		90%	Yes	No	No	Yes	300-700	Yes. To almost all cases.	No
2022/4/12 16:07:35			China	Academic┋Research┋Government-funded			31	13	10	0	4	4	Gene test┋Pathology (Kidney biopsy)┋Clinical features and family history	Light microscopy┋Electron microscopy┋type 4 collagen α5 chain staining	Light microscopy┋type 4 collagen α5 chain staining	Yes	No	Different center but in your own country	87%	Yes	No	Yes	Yes	ξ 750-1500	Yes. To almost all cases.	No
2022/4/13 11:00:46			China	Academic┋Research┋Government-funded			98	37	24	10	3	11	Gene test┋Pathology (Kidney biopsy)┋Clinical features and family history	Light microscopy┋Electron microscopy┋type 4 collagen α5 chain staining	Light microscopy┋Electron microscopy┋type 4 collagen α5 chain staining	Yes	No	Different center but in your own country	90	Yes	No	No	Yes	used to be 596, now is 282	Yes. To almost all cases.	No
2022/4/14 11:26:37			China	Government-funded			2	0	1	1	0	0	Gene test┋Pathology (Kidney biopsy)┋Clinical features and family history	Light microscopy┋Electron microscopy┋type 4 collagen α5 chain staining	type 4 collagen α5 chain staining	Yes	Yes		25%	Yes	No	No	Yes	660	Yes. To almost all cases.	No
2022/4/15 17:38:37			China	Academic┋Research┋Government-funded			116	19	16	47	3	31	Gene test┋Pathology (Kidney biopsy)┋Clinical features and family history	Light microscopy┋Electron microscopy┋type 4 collagen α5 chain staining	Light microscopy┋type 4 collagen α5 chain staining	Yes	No	Different center but in your own country	83.6%	Yes	No	No	Yes	600	Yes. To almost all cases.	No
2021-11-08 11:48:41			Hong Kong, China	Academic, Government-funded			10	7	0	2	1	0	Gene test	Light microscopy, Electron microscopy, type 4 collagen α5 chain staining		Yes			1	Yes	Yes	No	No		Yes. To almost all cases.	No		No		Yes	Yes	Yes	Yes	No	No	No			Yes. To almost all cases.	Yes	No
2022-01-14 17:40:49			India	Academic, Research, Private			1	1	0	0	0	0	Pathology (Kidney biopsy), Clinical features and family history	Light microscopy, Electron microscopy		No	No	Different center but in your own country	No	No			Yes	215 USD	Yes. To almost all cases.	No		No	1	Yes	Yes	Yes	Yes				40 USD	No health insurance coverage	Yes. To almost all cases.	Yes	No
2022-01-15 00:01:22			India	Academic, Government-funded			2	2	0	0	0	0	Gene test, Pathology (Kidney biopsy), Clinical features and family history	Light microscopy		Yes	No	Different center but in your own country		No	No	Yes	Yes	250	Yes. To almost all cases.	No		No	2	Yes		Yes	Yes						Yes. To almost all cases.	Yes	No
2022-01-15 14:01:31			India	Private			5	5	0	0	0	0	Gene test, Pathology (Kidney biopsy), Clinical features and family history	Light microscopy, Electron microscopy			No	Different center but in your own country	80	No			Yes	250	Yes. To almost all cases.	No		No	Five	Yes		Yes	No	No	No	Yes	300		Yes. To almost all cases.		No
2022-01-20 00:05:47			India	Private			2	0	-	1	1	2	Gene test, Pathology (Kidney biopsy)	Light microscopy, Electron microscopy		Yes	No	Different center but in your own country	70	No	No	No	Yes	200	Yes. To almost all cases.	No		No	0	Yes		Yes	No			Yes	150	-	Yes. To almost all cases.	Yes	No
2022-01-20 00:07:08			India	Private			2	0	1	0	0	1	Gene test, Pathology (Kidney biopsy), Clinical features and family history	Light microscopy, Electron microscopy		Yes	No	Different center but in your own country	Recently 100% of patients get genetic testing	Yes			Yes	250	Yes. To almost all cases.	No		No	Two	Yes		Yes	No	No	No	Yes	250		Yes. To almost all cases.	Yes	No
2022-01-20 18:18:36			India	Academic, Private			2	1	0	0	1	0	Gene test, Pathology (Kidney biopsy), Clinical features and family history	Light microscopy, Electron microscopy		Yes	No	Different center but in your own country	1	No			Yes	201.54	Yes. To almost all cases.	No		No
2022-02-19 01:17:35			India	Academic, Private			4	3	0	0	1	0	Gene test, Pathology (Kidney biopsy)	Light microscopy, Electron microscopy, type 4 collagen α5 chain staining		Yes	No	Different center but in your own country	100	No			Yes	300	Yes. To almost all cases.	No				Yes	Yes	Yes				Yes	250		Yes. To almost all cases.	No	No
2022-02-19 15:06:59			India	Academic			1	1	0	0	0	0	Gene test, Clinical features and family history			No	No	Different center but in your own country	All	Yes			Yes		Yes. To almost all cases.	No		Yes	Two	Yes						Yes	100-150		Yes. To almost all cases.	Yes	No
2022-02-19 18:02:29			India	Academic			2	0	0	2	0	0	Pathology (Kidney biopsy), Clinical features and family history	Light microscopy, Electron microscopy, type 4 collagen α5 chain staining		No	No	Different center but in your own country	1-5	No			Yes	200	Yes. To almost all cases.	No		No	2	Yes	Yes	Yes	Yes				0	0	Yes. To almost all cases.	No	No
2022-02-24 18:47:13			India	Private			5	3	0	0	0	2	Gene test, Pathology (Kidney biopsy), Clinical features and family history	Light microscopy, Electron microscopy		Yes	No	Different center but in your own country	60	No			Yes	200	Yes. To almost all cases.	No		No		Yes		Yes				Yes	300-350	None	Yes. To almost all cases.		No
2022-02-26 16:54:36			India	Academic, Private			2	0	0	1	1	1	Gene test, Pathology (Kidney biopsy), Clinical features and family history	Light microscopy, Electron microscopy		No		Different center but in your own country	1	Yes			No	240	Yes. To almost all cases.	No
2022-03-16 13:05:52			India	Academic			4	4	0	0	0	0	Pathology (Kidney biopsy), Clinical features and family history	Light microscopy, Electron microscopy, type 4 collagen α5 chain staining		No	No	Different center but in your own country	0	No			Yes	250	Yes. To almost all cases.	No		Yes	1	Yes	Yes	Yes	Yes						Yes. To almost all cases.	Yes	No
2022-02-19 16:12:37			India	Government-funded			1	1	0	0	0	0	Gene test, Clinical features and family history		Light microscopy, Electron microscopy	Yes	No	Different center but in your own country	1	Yes	Yes			150	Yes. To almost all cases.	No		No		Yes		Yes	Yes						Yes. To almost all cases.	Yes	No
2022-02-20 02:15:32			India.	Academic			8	4	1	1	1	1	Gene test, Pathology (Kidney biopsy), Clinical features and family history	Electron microscopy		Yes	No	Different center but in your own country	0.6	No			Yes	200	Yes. To almost all cases.	No		Yes	4	Yes	No	Yes	No	No	No	Yes	270		Yes. To almost all cases.	Yes	No
2022-04-20 11:23:37			Indonesia	Academic, Research, Government-funded			0	0	0	0	0	0				No												Yes	<5	Yes	No	No	No	No	Yes	Yes	350-500	170-200	Yes. To almost all cases.	Yes	No
2021-11-08 15:36:31			Iran	Academic			75	17	9	12	8	7	Pathology (Kidney biopsy), Clinical features and family history	Light microscopy, Electron microscopy		Yes	No	Foreign country		No			Yes	3600	Yes. To almost all cases.	No		Yes	8	Yes		Yes	No	No	Yes	Yes		710	Yes. To almost all cases.	Yes	No
2022-02-21 16:23:05			Iran	Academic			0	0	0	0	0	0
2022-03-18 02:20:34			Iran	Academic			3	3	0	0	0	0	Pathology (Kidney biopsy), Clinical features and family history	Light microscopy, Electron microscopy		No	No	Different center but in your own country	Zero percent	No			Yes	1100	Yes. To almost all cases.	No		Yes	In my hospital , over 60 patients	Yes	No	Yes	No	No	Yes	Yes	100 or alittle more	80 percent	Yes. To almost all cases.	Yes	No
2022-03-25 02:20:52			Iran	Academic			6	4	0	0	0	2	Gene test, Pathology (Kidney biopsy), Clinical features and family history	Light microscopy, Electron microscopy, type 4 collagen α5 chain staining		Yes	Yes		30	No	No	Yes			Yes. To almost all cases.	Yes	I have not good experience with cyclosporine in Alport syndrome	Yes	6	Yes	Yes	Yes	No	No	Yes			I don't know exactly	Yes. To almost all cases.	No	No
2021-07-26 18:36:24			Japan	Academic			30	10	10	8	2	0	Gene test, Pathology (Kidney biopsy), Clinical features and family history	Light microscopy, Electron microscopy, type 4 collagen α5 chain staining		Yes	Yes	Different center but in your own country		Yes	Yes	Yes	No		Yes. To almost all cases.	No		No		Yes	Yes	Yes	Yes	Yes	No	No			Yes. To almost all cases.	Yes	No
2022-01-14 15:38:15			Japan	Academic, Research			25	10	10	2	1	0	Gene test, Pathology (Kidney biopsy), Pathology (Skin biopsy), Clinical features and family history	Electron microscopy, type 4 collagen α5 chain staining	type 4 collagen α5 chain staining	Yes	No	Different center but in your own country	50-75%	Yes	Yes	No	No		Yes. To almost all cases.	No		No	25	Yes	Yes	Yes	Yes	No	No	No			Yes. To almost all cases.	Yes	No
2022-01-14 15:54:32			Japan	Academic, Research			5	3	2	2	1	1	Gene test, Pathology (Kidney biopsy), Clinical features and family history	Light microscopy, Electron microscopy, type 4 collagen α5 chain staining		Yes	No	Different center but in your own country	60	Yes	Yes	No	No		Yes. To almost all cases.	No		No		Yes	Yes	Yes	No	Yes	No	No			Yes. To almost all cases.	Yes	No
2022-01-14 20:24:50			Japan	Academic, Research, Government-funded			5	4	0	0	1	0	Gene test, Pathology (Kidney biopsy), Clinical features and family history	Electron microscopy, type 4 collagen α5 chain staining		Yes	No	Different center but in your own country	100	No		Yes			Yes. To almost all cases.	No
2022-01-15 12:06:23			Japan	Academic			9	4	2	1	0	2	Gene test, Pathology (Kidney biopsy), Clinical features and family history	Light microscopy, Electron microscopy, type 4 collagen α5 chain staining		Yes	No	Different center but in your own country	0.56	Yes	No	No	No		Yes. To almost all cases.	No
2022-02-19 11:36:14			Japan	Academic			30	14	14	1	1	0	Gene test, Pathology (Kidney biopsy), Pathology (Skin biopsy), Clinical features and family history	Light microscopy, Electron microscopy, type 4 collagen α5 chain staining	type 4 collagen α5 chain staining	Yes	No	Different center but in your own country	60	Yes	Yes	No	No		Yes. To almost all cases.	No		No		Yes	Yes	Yes	Yes	Yes	Yes	No			Yes. To almost all cases.	Yes	No
2022-02-19 16:15:32			Japan	Academic			5	4	0	0	1	0	Gene test, Pathology (Kidney biopsy), Pathology (Skin biopsy), Clinical features and family history	Electron microscopy, type 4 collagen α5 chain staining	type 4 collagen α5 chain staining	Yes	No	Different center but in your own country	100	No	Yes	Yes	No		Yes. To almost all cases.	No
2022-02-21 10:42:25			Japan	Academic, Research			4	0	3	0	0	1	Gene test, Pathology (Kidney biopsy), Clinical features and family history	Light microscopy, Electron microscopy, type 4 collagen α5 chain staining		Yes	No	Different center but in your own country	0.75	No	Yes	No	No		Yes. To almost all cases.	No		No	0	Yes	Yes	Yes	No	Yes	No	No			Yes. To almost all cases.	Yes	No
2022-02-21 13:32:42			Japan	Government-funded			6	1	5	0	0	0	Gene test, Pathology (Kidney biopsy), Clinical features and family history	Light microscopy, Electron microscopy, type 4 collagen α5 chain staining		Yes	No	Different center but in your own country	3	No	Yes	No	No	0	Yes. To almost all cases.	No	0	No	0	Yes	Yes	Yes	No	No	Yes	No	0	100	Yes. To almost all cases.	Yes	No
2022-02-21 14:58:49			Japan	Academic, Research			1	0	1	0	0	0	Gene test, Pathology (Kidney biopsy)	Light microscopy, Electron microscopy		No	No	Different center but in your own country	1	No	No	Yes	Yes	In Japan, only children are eligible for free medical care if they apply for it. The family only has to pay temporarily.	Yes. To almost all cases.	No
2022-02-21 15:00:41			Japan	Academic, Research			3	1	0	0	1	1	Gene test, Pathology (Kidney biopsy), Clinical features and family history	Light microscopy, Electron microscopy, type 4 collagen α5 chain staining		Yes	No	Different center but in your own country	0.67	Yes	Yes	No	No		Yes. To almost all cases.	Yes	SGLT2 receptor inhibitor
2022-02-21 15:04:26			Japan	Academic			3	3	0	0	0	0	Gene test, Pathology (Kidney biopsy), Clinical features and family history	Light microscopy, Electron microscopy, type 4 collagen α5 chain staining		Yes	No	Different center but in your own country	66％	No	Yes	No	No	0	Yes. To almost all cases.	No
2022-02-21 15:07:47			Japan	Academic			1	0	1	0	0		Gene test, Pathology (Kidney biopsy), Clinical features and family history	Light microscopy, Electron microscopy, type 4 collagen α5 chain staining		Yes	No	Different center but in your own country	100	No	Yes	No	No		Yes. To almost all cases.	No		Yes	1	Yes	Yes	Yes	No	Yes	No	No			Yes. To almost all cases.	No	No
2022-02-21 15:20:51			Japan	Academic			1	1	0	0	0	0	Gene test, Pathology (Kidney biopsy), Clinical features and family history	Light microscopy, Electron microscopy, type 4 collagen α5 chain staining		Yes	No	Different center but in your own country	100	Yes	Yes	Yes	No		Yes. To almost all cases.	No
2022-02-21 15:32:59			Japan	Academic			1	1	0	0	0	0	Gene test, Pathology (Kidney biopsy), Clinical features and family history	Light microscopy, Electron microscopy, type 4 collagen α5 chain staining		Yes	No	Different center but in your own country	1	No	Yes	No	No		Yes. To almost all cases.	No
2022-02-21 15:35:19			Japan	Non-academic			1	0	1	0	0	0	Pathology (Kidney biopsy)	Light microscopy, Electron microscopy, type 4 collagen α5 chain staining		Yes	No	Different center but in your own country	5％	No	Yes	No	No		Yes. To almost all cases.	No
2022-02-21 15:41:56			Japan	Academic			4	2	4	0	0	0	Gene test, Pathology (Kidney biopsy), Clinical features and family history	Light microscopy, Electron microscopy, type 4 collagen α5 chain staining		Yes	No	Different center but in your own country		No	Yes	Yes	No		Yes. To almost all cases.	No		No		Yes	Yes	Yes	Yes	Yes	No	No			Yes. To almost all cases.	No	No
2022-02-21 16:32:44			Japan	Private			2	0	2	o	0	0	Clinical features and family history	Light microscopy, Electron microscopy		Yes	No	Different center but in your own country	80	Yes	Yes	No	No		Yes. To almost all cases.	No
2022-02-21 16:35:29			Japan	Academic			2	2	0	0	0	0	Gene test, Clinical features and family history			Yes	No	Different center but in your own country	50	Yes	Yes	No	No		Yes. To almost all cases.	No
2022-02-21 17:00:14			Japan	Private			4	1	3	0	0	0	Gene test, Pathology (Kidney biopsy)	Light microscopy, Electron microscopy, type 4 collagen α5 chain staining		Yes	No	Different center but in your own country	1	No	Yes	No	No		Yes. To almost all cases.	No
2022-02-21 17:04:20			Japan	Government-funded, Non-academic, Non-research			5	1	1	2	0	1	Gene test, Pathology (Kidney biopsy), Clinical features and family history	Light microscopy, Electron microscopy, type 4 collagen α5 chain staining		Yes	No	Different center but in your own country	80 percent	No	Yes	Yes	No		Yes. To almost all cases.	No
2022-02-21 17:20:40			Japan	Academic, Research, Government-funded			5	3	2	0	0	0	Gene test, Pathology (Kidney biopsy), Pathology (Skin biopsy), Clinical features and family history	Light microscopy, Electron microscopy, type 4 collagen α5 chain staining	Light microscopy, type 4 collagen α5 chain staining	No												No		Yes	Yes	Yes	No	Yes	No	No			No	No	No
2022-02-21 18:49:47			Japan	Academic			4	1	2	0	0	1	Gene test, Pathology (Kidney biopsy), Clinical features and family history	Light microscopy, Electron microscopy, type 4 collagen α5 chain staining		No												No	4	Yes	Yes	Yes	No	Yes	No	No			Yes, but only for male cases with X-linked Alport syndrome.	No	No
2022-02-21 21:00:56			Japan	Non-academic, Non-research			1	0	1	0	1	0	Gene test, Pathology (Kidney biopsy), Clinical features and family history	Light microscopy, Electron microscopy, type 4 collagen α5 chain staining		Yes	No	Different center but in your own country	100	No	Yes				Yes. To almost all cases.	No
2022-02-22 09:32:24			Japan	Private			2	1	1				Gene test, Pathology (Kidney biopsy)	Light microscopy, Electron microscopy, type 4 collagen α5 chain staining		Yes	No	Different center but in your own country	100	No	Yes	Yes	No		Yes. To almost all cases.	No
2022-02-22 10:48:18			Japan	Non-academic, Non-research			1	0	1	0	0	0	Gene test, Pathology (Kidney biopsy), Clinical features and family history	Light microscopy, Electron microscopy, type 4 collagen α5 chain staining		Yes	No	Different center but in your own country	100	No	Yes	No	No		Yes. To almost all cases.	No
2022-02-22 13:31:28			Japan	Academic, Research			2	2	0	0	0	0	Gene test, Pathology (Kidney biopsy), Clinical features and family history	Electron microscopy, type 4 collagen α5 chain staining	type 4 collagen α5 chain staining	Yes	No	Different center but in your own country	50	Yes	Yes	No	No		Yes. To almost all cases.	Yes	lisinopril		2
2022-02-22 15:07:36			Japan	Academic			10	3	1	0	0		Gene test, Pathology (Kidney biopsy), Clinical features and family history	Light microscopy, Electron microscopy, type 4 collagen α5 chain staining		Yes	No	Different center but in your own country	0.44	Yes	Yes	No	No		Yes. To almost all cases.	No
2022-02-22 16:12:34			Japan	Non-academic, Non-research			6	1	0	1	0	4	Gene test, Pathology (Kidney biopsy)	Light microscopy, Electron microscopy, type 4 collagen α5 chain staining		No	No	Different center but in your own country	33	No	Yes	Yes	No		Yes. To almost all cases.	No		Yes	4	Yes	No	Yes	Yes	Yes	No	No			Yes. To almost all cases.	Yes	No
2022-02-22 23:40:47			Japan	Private			14	5	7	1	0	1	Gene test, Pathology (Kidney biopsy)	Light microscopy, Electron microscopy, type 4 collagen α5 chain staining		Yes	No	Different center but in your own country	almost 100%	No	Yes	No	No		Yes. To almost all cases.	No
2022-02-23 13:54:00			Japan	Government-funded			0	0	0	0	0	0				No												No	0	Yes	Yes	Yes	Yes	Yes	No	No			Yes. To almost all cases.	Yes	No
2022-02-24 11:06:00			Japan	Academic			1	0	0	0	0	1	Pathology (Kidney biopsy)	Light microscopy, Electron microscopy, type 4 collagen α5 chain staining		No	No	Different center but in your own country	0	No	Yes				Yes. To almost all cases.	No		No	1	Yes	Yes	Yes	No	Yes					Yes. To almost all cases.	Yes	No
2022-02-24 15:00:41			Japan	Government-funded, Non-academic			1	0	1	0	0	0	Clinical features and family history	Light microscopy, Electron microscopy, type 4 collagen α5 chain staining		Yes	No	Different center but in your own country		Yes	Yes	No	No		Yes. To almost all cases.	No
2022-02-24 16:40:44			Japan	Academic			10	2	5	3	0	0	Gene test, Pathology (Kidney biopsy), Clinical features and family history	Electron microscopy, type 4 collagen α5 chain staining	type 4 collagen α5 chain staining	Yes	No	Different center but in your own country	90 percent	Yes	Yes	Yes			Yes. To almost all cases.	No
2022-02-25 14:59:40			Japan	Academic			0	0	0	0	0	0				No												No
2022-02-27 08:28:30			Japan	Government-funded			2	2	0	0	0	0	Gene test			No												No	0	Yes	Yes	Yes	Yes	Yes					Yes. To almost all cases.	Yes	No
2022-02-28 11:36:41			Japan	Academic			3	0	0	0	0	3	Pathology (Kidney biopsy), Clinical features and family history	Light microscopy, Electron microscopy, type 4 collagen α5 chain staining		Yes	No	Different center but in your own country	0	No	Yes	No	No		Yes. To almost all cases.	No		No		Yes	Yes	Yes	Yes	Yes	No	No			Yes. To almost all cases.	Yes	No
2022-03-01 10:40:10			Japan	Academic			6	0	6	0	0	0	Gene test, Pathology (Kidney biopsy), Clinical features and family history	Light microscopy, Electron microscopy		Yes	No	Different center but in your own country	0.83	Yes	Yes	Yes	No		Yes. To almost all cases.	No		No	6 patient, 3 families	Yes	No	Yes	No	Yes	No	No			Yes. To almost all cases.	Yes	No
2022-03-02 14:51:46			Japan	Private, Non-academic, Non-research			7	3	4	0	0	0	Gene test, Pathology (Kidney biopsy)	Light microscopy, Electron microscopy, type 4 collagen α5 chain staining		Yes	No	Different center but in your own country	0.86	Yes	Yes	No	No		Yes, but only for male cases with X-linked Alport syndrome.	No
2022-03-04 21:19:33			Japan	Non-academic, Non-research			6	2	3	0	1	0	Gene test, Pathology (Kidney biopsy)	type 4 collagen α5 chain staining		Yes	No	Different center but in your own country	50 percent	No	Yes	No	No		Yes. To almost all cases.	No		No		Yes	Yes	Yes	No	Yes	No	No			Yes. To almost all cases.	Yes	No
2022-03-07 15:39:06			Japan	Research, Government-funded			27	13	7	4	1	2	Gene test, Pathology (Kidney biopsy)	Electron microscopy, type 4 collagen α5 chain staining		Yes	No	Different center but in your own country	88	No	Yes	Yes	No		Yes. To almost all cases.	No
2022-03-16 16:03:14			Japan	Academic			4	1	1	1	0	1	Gene test, Pathology (Kidney biopsy), Pathology (Skin biopsy)	Light microscopy, Electron microscopy, type 4 collagen α5 chain staining	type 4 collagen α5 chain staining	Yes	No	Different center but in your own country	0.75	Yes	Yes	Yes		200USD with health insurance	Yes. To almost all cases.	No
2022-03-21 10:39:44			Japan	Academic, Private			21	11	6	0	2	2	Gene test, Pathology (Kidney biopsy), Pathology (Skin biopsy), Clinical features and family history	Light microscopy, Electron microscopy, type 4 collagen α5 chain staining	type 4 collagen α5 chain staining	Yes	No	Different center but in your own country	0.33	No	Yes	No	No		Yes. To almost all cases.	No			0
2022-03-22 15:55:59			Japan	Academic			4	0	4	0	0	0	Gene test, Pathology (Kidney biopsy)	Light microscopy, Electron microscopy		Yes	No	Different center but in your own country	100 (If suspected Alport syndrome)	No	Yes				Yes. To almost all cases.	No		No		Yes		Yes		Yes					Yes. To almost all cases.	No	No
2022-04-05 19:46:59			Japan	Academic			2	1	0	0	0	1	Gene test, Pathology (Kidney biopsy)	Light microscopy, Electron microscopy, type 4 collagen α5 chain staining		Yes	No	Different center but in your own country	0	No	Yes	No	No		Yes. To almost all cases.	No		No		Yes	Yes	No		Yes					Yes. To almost all cases.	Yes	No
2022-01-14 17:53:47			Japan	Academic			6	2	3	0	0	1	Gene test, Clinical features and family history	Light microscopy, Electron microscopy, type 4 collagen α5 chain staining		Yes	No	Different center but in your own country	2	Yes	Yes				Yes. To almost all cases.	No		No		Yes	Yes	Yes			Yes			No	Yes. To almost all cases.	No	No
2022-01-21 15:11:12			Japan	Government-funded			9	4	4	1	0	0	Gene test, Pathology (Kidney biopsy), Clinical features and family history	Light microscopy, Electron microscopy, type 4 collagen α5 chain staining		Yes	No	Different center but in your own country	2	No	Yes				Yes. To almost all cases.	No
2022-02-18 22:00:27			Japan	Academic			6	2	4	0	0	0	Gene test, Pathology (Skin biopsy), Clinical features and family history	Light microscopy, Electron microscopy, type 4 collagen α5 chain staining	type 4 collagen α5 chain staining	Yes	No	Different center but in your own country	70	Yes	Yes				Yes. To almost all cases.	No
2022-02-20 09:03:28			Japan	Academic			0	0	0	0	0	0				Yes	No	Different center but in your own country		Yes	Yes	No	No		Yes. To almost all cases.	No
2022-02-21 14:57:44			Japan	Academic			0	0	0	0	0	0	Gene test, Pathology (Kidney biopsy), Clinical features and family history	type 4 collagen α5 chain staining	type 4 collagen α5 chain staining	Yes	No	Different center but in your own country	0	Yes	Yes				No	No		No	1	Yes	No	Yes	Yes						No	No	No
2022-02-21 15:03:01			Japan	Academic			0	0	0	0	0	0		Light microscopy, Electron microscopy, type 4 collagen α5 chain staining		Yes	No	Different center but in your own country	0	No	Yes				Yes. To almost all cases.	No		No		Yes	No	Yes	No	Yes	No	No			Yes. To almost all cases.	No	No
2022-02-21 18:55:46			Japan	Academic, Research			0	0	0	0	0	0	Gene test, Pathology (Kidney biopsy)	Light microscopy, Electron microscopy, type 4 collagen α5 chain staining		Yes	No	Different center but in your own country	100	No	Yes	Yes	No		Yes. To almost all cases.	No
2022-02-23 13:59:54			Japan	Government-funded, Non-research			1	0	0	0	1	0	Gene test, Pathology (Kidney biopsy), Clinical features and family history	Light microscopy, Electron microscopy, type 4 collagen α5 chain staining		Yes	No	Different center but in your own country	70	Yes	Yes	No	No		Yes. To almost all cases.	No		No	0	Yes	Yes	Yes	No	Yes	No	No			Yes. To almost all cases.	Yes	No
2022-03-03 05:42:22			Japan	Academic, Research			3	3	1	0	0	1	Gene test, Pathology (Kidney biopsy)	Light microscopy, Electron microscopy, type 4 collagen α5 chain staining		Yes	No	Different center but in your own country	1	Yes	Yes	No	No	833	Yes, for all male but only for female cases with proteinuria more than 1g/gCr.	No
2022-03-04 10:39:22			Japan	Private, Non-academic			3	2	1	0	0	0	Gene test, Pathology (Kidney biopsy), Clinical features and family history	Light microscopy, Electron microscopy, type 4 collagen α5 chain staining	Light microscopy, Electron microscopy, type 4 collagen α5 chain staining	Yes	No	Different center but in your own country	100 %	No	Yes	No	No		Yes, but only for male cases with X-linked Alport syndrome.	No		No
2022-01-23 04:25:02			Jordan	Private			0						Pathology (Kidney biopsy)	Electron microscopy		No				No		Yes	Yes	around 1000 usd	Yes. To almost all cases.	No		Yes	one	Yes		Yes		Yes	Yes	Yes	1000 usd	500	Yes. To almost all cases.	Yes	No
2021-12-18 05:02:45			Jordan	Private			10	4	1	1	4	0	Gene test, Pathology (Kidney biopsy), Clinical features and family history	Light microscopy, Electron microscopy		Yes	No	Foreign country	4	Yes			Yes	1000	Yes. To almost all cases.	No	None	Yes	4	Yes	No	Yes	No			Yes	1200 USD		Yes. To almost all cases.		No
2022-02-21 13:36:49			Korea	Academic			12	5	5	0	2	0	Gene test, Pathology (Kidney biopsy), Clinical features and family history	Light microscopy, Electron microscopy		Yes	Yes		100	Yes	No	No	Yes	450 USD	Yes. To almost all cases.	No
2022-04-21 16:06:28			Korea	Academic			57	25	8	1	13	10	Gene test, Pathology (Kidney biopsy), Clinical features and family history	Light microscopy, Electron microscopy, type 4 collagen α5 chain staining		Yes	No	Different center but in your own country	53	Yes	Yes	Yes	Yes	1000	Yes. To almost all cases.	No
2022-02-19 09:56:21			Korea	Government-funded			10	6	2	0	2	0	Gene test, Pathology (Kidney biopsy), Clinical features and family history	Electron microscopy		Yes	No	Different center but in your own country	0.9	Yes	Yes		Yes	1000	Yes. To almost all cases.	No
2022-01-14 17:57:33			Korea	Academic			10	6	2	0	2	0	Gene test, Pathology (Kidney biopsy)	Electron microscopy		Yes	No	Different center but in your own country	1	No	Yes	No	Yes	1000 USD	Yes. To almost all cases.	No		No		Yes	Yes	Yes	No	Yes	No	No			Yes. To almost all cases.	No	No
2022-01-17 15:21:03			Korea	Academic, Government-funded			13	5	4	1	3	0	Gene test, Pathology (Kidney biopsy), Clinical features and family history	Light microscopy, Electron microscopy		Yes	No	Different center but in your own country	almost all patient	Yes	Yes	No	No		Yes. To almost all cases.	No
2022-01-24 12:47:35			Korea	Academic, Research			1	0	0	0	0	1	Clinical features and family history			Yes	No	Different center but in your own country	uncertain	Yes	Yes				Yes. To almost all cases.	No		Yes	1 family	Yes	Yes	Yes	No	Yes					Yes. To almost all cases.	Yes	No
2022-02-21 11:11:17			Korea	Academic			4	1	1	0	2	0	Gene test, Pathology (Kidney biopsy), Clinical features and family history	Light microscopy, Electron microscopy, type 4 collagen α5 chain staining		Yes	Yes		100	No		Yes		928	Yes. To almost all cases.	No
2022-03-16 13:31:31			Korea	Academic, Research			0	0	0	0	0	0	Gene test, Pathology (Kidney biopsy), Clinical features and family history	Light microscopy, Electron microscopy, type 4 collagen α5 chain staining		No	No	Different center but in your own country	1	No	No	No	No		Yes. To almost all cases.	No		Yes	0	Yes	Yes	Yes		Yes					Yes. To almost all cases.	Yes	No
2022-04-13 15:00:51			Korea	Academic			2	1	0	0	1	0	Gene test, Pathology (Kidney biopsy)	Light microscopy, Electron microscopy, type 4 collagen α5 chain staining		Yes	Yes		1	No		Yes		1000	Yes. To almost all cases.	No
2021-10-13 17:23:55			Korea	Academic			13	6	2	0	3	2	Gene test, Pathology (Kidney biopsy)	Light microscopy, Electron microscopy		Yes	No	Different center but in your own country	0.846	Yes		Yes	Yes	The NGS itself costs 762.78 USD, but each patient pays 402.35 USD	Yes. To almost all cases.	No
2022-01-27 15:23:41			Korea	Academic, Research, Private			26	17	4	0	4	1	Gene test, Pathology (Kidney biopsy), Clinical features and family history	Light microscopy, Electron microscopy, type 4 collagen α5 chain staining		Yes			0.9	Yes	Yes		Yes	150	Yes. To almost all cases.	No
2022-02-18 22:11:11			Korea	Academic			7	2	2	1	1	1	Gene test, Pathology (Kidney biopsy), Clinical features and family history	Light microscopy, Electron microscopy, type 4 collagen α5 chain staining		Yes	No	Different center but in your own country	0.857	No	Yes	Yes	Yes	1000	Yes. To almost all cases.	No
2022-03-30 11:34:04			Korea	Academic, Research			0	0	0	0	0	0				Yes	Yes			No		Yes	Yes	830		No		No		Yes	No	Yes	No	No	Yes	Yes	360	90		No	No
2021-10-30 19:54:28			Laos	Non-academic, Non-research			0	0	0	0	0	0	Gene test, Pathology (Kidney biopsy), Pathology (Skin biopsy), Clinical features and family history			No	No	Foreign country	Do not have number yet	No	No	No	Yes	1300 USD	Yes. To almost all cases.	No		Yes	do not have yet	No							700 USD		Yes. To almost all cases.	Yes	No
2021-11-08 22:27:08			Lebanon	Private			1	0	0	0	0	1	Pathology (Kidney biopsy)	Light microscopy, Electron microscopy		No												Yes		Yes	Yes	Yes	No	No	No	Yes	1000		Yes. To almost all cases.	Yes	No
2022-02-18 23:12:19			Lebanon	Private			1	0	0	0	0	1	Pathology (Kidney biopsy)	Light microscopy, Electron microscopy		Yes	No	Foreign country	?	Yes	No	No	Yes	650 US$	Yes. To almost all cases.	No
2021-11-08 21:23:35			Malaysia	Academic			2	1	1	0	0	0	Gene test, Clinical features and family history			Yes	No	Foreign country	1	Yes			Yes	250	Yes. To almost all cases.	No
2022-04-19 23:56:56			Malaysia	Private			3	2	0	0	0	1	Gene test, Clinical features and family history			Yes	No	Foreign country	100	Yes	No	No	Yes	300-1000	Yes. To almost all cases.	No		No		Yes	No	Yes	No	Yes	No	Yes, No	1300		Yes. To almost all cases.	Yes	No
2022-01-17 09:46:20			Malaysia	Government-funded			2	1	1	0	2	2	Gene test, Clinical features and family history	Light microscopy		Yes	No	Foreign country	0.5	Yes	No	No	Yes	250-750	Yes. To almost all cases.	No		Yes	2	Yes	No	Yes	Yes	No	No	No	fREE OF CHARGE FOR SCHOOL GOING CHILDREN, OTHERWISE 25-100USD		Yes. To almost all cases.	Yes	No
2022-01-18 12:58:38			Malaysia	Government-funded			3	0	0	3	0	0	Clinical features and family history			No	No	Foreign country	nil for now	Yes	Yes		Yes	200-500	depending on e GFR and degree of proteinuria	No		Yes	3 patients in 2015	Yes	No	No	Yes	No	No	Yes, No			depending on e GFR and degree of proteinuria	Yes	No
2021-11-09 10:56:08			Mongolia	Government-funded			33	7	6	4	5	11	Pathology (Kidney biopsy), Clinical features and family history	Light microscopy		No	No	Foreign country	1	Yes			Yes	100	Yes. To almost all cases.	Yes	Dipyridamole, ascorutin, Vit AE	Yes	6	Yes	Yes	Yes	No			Yes	100		Yes. To almost all cases.	Yes	Yes	CURANTIL
2022-02-21 12:27:38			Mongolia	Private			15	4	1	7	2	2	Pathology (Kidney biopsy), Clinical features and family history	Light microscopy		No		Foreign country	1	No			Yes		Yes. To almost all cases.	No		Yes	5	Yes		Yes				Yes			Yes. To almost all cases.	Yes	No
2021-11-09 18:01:46			Myanmar	Government-funded			0	0	0	0	0	0				No												No		Yes	No	No	No	No	Yes	Yes	200	100	Yes. To almost all cases.	Yes	No
2022-01-15 17:19:59			Myanmar	Government-funded			2	0	0	0	0	0	Clinical features and family history	Light microscopy, Electron microscopy		No	No	Foreign country	No	No	No	No	Yes	2000 USD	Yes. To almost all cases.	No		No		Yes	No	No	No	No	Yes	Yes	200	50	Yes. To almost all cases.	Yes	No
2021-11-08 16:16:42			Nepal	Academic, Research, Government-funded			0	0	0	0	0	0		Light microscopy		No	No	Foreign country	Zero	No			Yes	300 to 400 USD				No	Zero	Yes	No	No	No	No	No	Yes	100 USD
2022-01-17 10:13:56			Nepal	Academic			5	0	0	0	0	5	Pathology (Kidney biopsy)	Light microscopy, Electron microscopy		No	No		no gene test available	No					Yes. To almost all cases.	No		Yes	5	Yes	No	No	No	No	No	No	100 dollar		Yes. To almost all cases.	Yes	No
2022-03-24 14:55:07			Nepal	Academic, Research, Government-funded			1	1	0	0	0	0	Clinical features and family history			No	No	Foreign country					Yes		Yes. To almost all cases.	No		Yes	1	Yes			No	No	No	Yes	100 USD		Yes. To almost all cases.	Yes	No
2022-01-14 20:11:11			Pakistan	Private			0	0	0	0	0	0				No	No	Foreign country	NA	No				NA	Yes, but only for male cases with X-linked Alport syndrome.	No	NA	No	None	Yes						Yes, No	250 USD	NA	Yes, but only for male cases with X-linked Alport syndrome.		No	NA
2022-01-14 21:22:32			Pakistan	Academic, Research, Government-funded			5	0	1	3	1	0	Clinical features and family history	Light microscopy, Electron microscopy		No	No		0	No					Yes. To almost all cases.	No		Yes	4 to 5	Yes		Yes				Yes	100 USD		Yes. To almost all cases.	Yes	No
2021-11-08 14:56:23			Pakistan	Academic, Research, Government-funded			4	4	0	0	0	4	Clinical features and family history			No												Yes	4	Yes	No	No	Yes						Yes. To almost all cases.	Yes	No
2021-11-30 18:33:35			Philippines	Research, Government-funded			2	0	0	0	0	2	Pathology (Kidney biopsy), Clinical features and family history	Light microscopy, Electron microscopy, type 4 collagen α5 chain staining		No									Yes. To almost all cases.	No		Yes	2	Yes	Yes	Yes	Yes	No	Yes	No		partial coverage by Philippine Health Insurance but remaining fee is shouldered by the hospital's social service department. So upon discharge, patients end up not paying for the procedure.	Yes. To almost all cases.	Yes	No
2021-12-02 11:55:43			Philippines	Government-funded			2	0	0	0	0	2	Clinical features and family history			No												Yes	2	Yes							600	By National Health insurance. 600usd	No	Yes	No
2022-01-20 01:42:02			Philippines	Academic, Research, Government-funded, Private			0	0	0	0	0	0	Gene test, Pathology (Kidney biopsy), Clinical features and family history	Light microscopy, Electron microscopy, type 4 collagen α5 chain staining		No			1									Yes	2	No	No	Yes	No	No	Yes	Yes	300-400	200	Yes. To almost all cases.	Yes	Yes	Supportive- iron/folic acid, spironolactone
2022-01-20 22:49:02			Philippines	Government-funded, Non-academic, Non-research			1	0	1	0	1	1	Pathology (Kidney biopsy), Clinical features and family history	Light microscopy, Electron microscopy		No	No	Foreign country	None	No	No	No	Yes		Yes. To almost all cases.	No		Yes	two families (patients are cousins)	Yes		Yes	No	No	Yes	Yes	800	Still a very big portion of the cost	Yes. To almost all cases.	Yes	No
2022-02-18 21:53:04			Philippines	Academic, Research, Government-funded			2	1	1	0	0	0				No												No	0	Yes	No	Yes	No	No	No	Yes	500	N/A	No experience yet	Yes	No
2022-02-22 08:24:51			Philippines	Academic, Private			0	0	0	0	0	0		Light microscopy, Electron microscopy		Yes	No	Foreign country	0	No	No	No	Yes	400	Yes. To almost all cases.	No		Yes	2	Yes	No	Yes	No	No	No	Yes	400		Yes. To almost all cases.	Yes	No
2022-03-22 10:25:50			Philippines	Private			1	0	0	0	0	1
2022-03-23 00:39:21			Philippines	Academic, Government-funded			0	0	0	0	0	0				No	No	Foreign country	None	No			Yes	None yet	No experience as of present	No		Yes	Less than 5	Yes	No	Yes	No	No	No	Yes	USD 500-1000	Not applicable	No local experience as of present	Yes	No
2022-04-04 19:52:53			Sri Lanka	Government-funded			0	0	0	0	0	0	Pathology (Kidney biopsy)	Electron microscopy		No												Yes	One	Yes	No	No	Yes						Yes. To almost all cases.	Yes	No
2021-12-16 19:50:55			Sri Lanka	Academic, Research, Government-funded			0	0	0	0	0	0	Pathology (Kidney biopsy), Clinical features and family history	Light microscopy, Electron microscopy		No									Start treatment when protein/creatinine ratio >50mg/mmol	No		Yes	3	Yes	No	No	Yes						Yes, when urine protein/creatinine ratio > 50mg/mmol	Yes	No
2022-02-19 09:10:24			Thailand	Government-funded			3	0	2	0	0	1				No	No	Different center but in your own country	0	No	No	No	Yes		Yes. To almost all cases.	No		No	0	Yes	No	Yes	No	No	No	Yes			Yes. To almost all cases.	Yes	No
2022-03-08 00:52:59			UAE	Academic, Research, Government-funded			5	3	1	1	0	0	Gene test, Pathology (Kidney biopsy), Clinical features and family history	Light microscopy, Electron microscopy, type 4 collagen α5 chain staining		Yes	No	Foreign country	1	Yes	No	Yes	Yes	250	Yes, but only for male cases with X-linked Alport syndrome.	No		No		Yes	Yes	Yes		Yes
2022-03-16 11:50:49			UAE	Government-funded			0	0	0	0	0	0	Gene test, Pathology (Kidney biopsy), Clinical features and family history	Light microscopy, Electron microscopy		Yes	Yes	Foreign country	principally all, but I am not following any in this institution	No	No		Yes	1300	Yes. To almost all cases.	No		No	not applicable	Yes	Yes	Yes	No		Yes	No	I do not know the cost. Most insurances would have a co-pay of 10-20%. Citizens may have full coverage	see above	Yes. To almost all cases.	No	No	Supportive treatment, but no immunosuppressives
2022-01-15 03:17:56			UAE	Academic, Government-funded			5	1	0	0	4	1	Gene test, Pathology (Kidney biopsy), Clinical features and family history	Light microscopy, Electron microscopy, type 4 collagen α5 chain staining		Yes	No	Foreign country	All	Yes	No	Yes	Yes	1500	Yes. To almost all cases.	No		Yes	< 5	Yes	No	Yes	No	Yes	No	No			Yes. To almost all cases.	Yes	No
2021-11-16 22:26:45			Vietnam	Academic, Government-funded			10	8	1	0	0	1	Gene test	Light microscopy		Yes	No	Foreign country	100	No	Yes				Yes. To almost all cases.	No
